# Supplementary material for: The roles of hybridization and habitat fragmentation in the evolution of Brazil’s enigmatic longwing butterflies, Heliconius nattereri and H. hermathena
Source: BMC Biol. 2020 Jul 3;18:84. doi: 10.1186/s12915-020-00797-1 (PMC7334841; doi:10.1186/s12915-020-00797-1)
Supplement: Supplementary file 1 — Additional file 1: Table S1. Sample and sequencing information for Brazilian Heliconius hermathena and H. nattereri generated in this study. Table S2.Heliconius hermathena and H. nattereri genome sequencing data. Table S3. Samples used for mitochondrial genome assemblies using NOVOplasty (Dierckxens et al., 2017, Nuc Acids Res). Table S4. Sample information for other Heliconius species used in this study. Table S5. Summary statistics of nucleotide diversity per site (pi) and Tajima’s D calculated in 100 kb genome-wide. Table S6. Numbers of substitutions in Heliconius nattereri and relatives. Table S7. Numbers of substitutions in Heliconius hermathena and relatives. Table S8. Whole genome mean FST and 95% empirical confidence interval between H. hermathena populations. Table S9. Whole genome mean FST and 95% empirical confidence interval between H. erato populations. Table S10. Whole genome mean FST and 95% empirical confidence interval between H. melpomene populations. Table S11. Nucleotide diversity, overall and pairwise FST estimated for H. hermathena mitochondrial genomes. Table S12. Patterson’s D statistics calculated in 10 kb windows across all autosomes. H. erato samples are from French Guiana, the geographically closest population to H. hermathena. [file 12915_2020_797_MOESM1_ESM.xlsx]

## Sheet: Table S1-Samples
Table S1. Sample and sequencing information for Brazilian Heliconius hermathena and H. nattereri generated in this study.
Species/Subspecies	Localitya	Latitude	Longitude	Sample	ID	Sex	Accession	Raw Read Pairs (millions)	% Reads Uniquely Mappedb	% >GQ10 Genotypesc
H. h. hermathena	Santarém, PA	-2.4333	-54.7167	HHSA 1	hher01	female	SRR10761220	37.0796	0.958652	0.826991
H. h. hermathena	Santarém, PA	-2.4333	-54.7167	HHSA 2	hher02	male	SRR10761219	36.3925	0.960717	0.832021
H. h. hermathena	Santarém, PA	-2.4333	-54.7167	HHSA 4	hher03	male	SRR10761208	39.6514	0.926751	0.812843
H. h. hermathena	Santarém, PA	-2.4333	-54.7167	HHSA 5	hher04	female	SRR10761197	35.9881	0.947985	0.818231
H. h. hermathena	Santarém, PA	-2.4333	-54.7167	HHSA 6	hher05	female	SRR10761163	38.2774	0.948517	0.821425
H. h. hermathena	Santarém, PA	-2.4333	-54.7167	HHSA 9	hher06	female	SRR10761152	36.2286	0.94933	0.808788
H. h. hermathena	Santarém, PA	-2.4333	-54.7167	HHSA 10	hher07	female	SRR10761188	37.0967	0.953282	0.839126
H. h. hermathena	Santarém, PA	-2.4333	-54.7167	HHSA 11	hher08	male	SRR10761177	35.9431	0.953231	0.826588
H. h. hermathena	Santarém, PA	-2.4333	-54.7167	HHSA 12	hher09	female	SRR10761175	35.9097	0.917737	0.787338
H. h. hermathena	Santarém, PA	-2.4333	-54.7167	HHSA 13	hher10	male	SRR10761174	40.6229	0.886251	0.809958
H. h. sheppardi	Manaus, AM	-2.5915	-60.0302	HHCA 1	hher11	female	SRR10761218	44.1781	0.930923	0.848644
H. h. sheppardi	Manaus, AM	-2.5915	-60.0302	HHCA 3	hher12	female	SRR10761217	25.6983	0.929824	0.757946
H. h. sheppardi	Manaus, AM	-2.5915	-60.0302	HHCA 4	hher13	male	SRR10761216	39.3567	0.921341	0.796599
H. h. sheppardi	Manaus, AM	-2.5915	-60.0302	HHCA 5	hher14	male	SRR10761215	40.3109	0.920627	0.725661
H. h. sheppardi	Manaus, AM	-2.5915	-60.0302	HHCA 6	hher15	male	SRR10761214	39.7545	0.931328	0.803001
H. h. sheppardi	Manaus, AM	-2.5915	-60.0302	HHCA 7	hher16	male	SRR10761213	41.9575	0.929441	0.871376
H. h. sheppardi	Manaus, AM	-2.5915	-60.0302	HHCA 8	hher17	male	SRR10761212	38.965	0.948837	0.845805
H. h. sheppardi	Manaus, AM	-2.5915	-60.0302	HHCA 9	hher18	male	SRR10761211	40.9776	0.935726	0.853015
H. h. sheppardi	Manaus, AM	-2.5915	-60.0302	HHCA 10	hher19	male	SRR10761210	41.9672	0.956917	0.792562
H. h. sheppardi	Manaus, AM	-2.5915	-60.0302	HHCA 11	hher20	male	SRR10761209	40.6302	0.875236	0.825503
H. h. duckei	Faro, PA	-1.9829	-56.7088	HHFA_AIBI_1	hher21	male	SRR10761207	39.0808	0.973955	0.920943
H. h. duckei	Faro, PA	-1.9829	-56.7088	HHFA_AIBI_2	hher22	male	SRR10761206	40.534	0.97505	0.919991
H. h. duckei	Faro, PA	-1.9829	-56.7088	HHFA_AIBI_3	hher23	male	SRR10761205	31.9867	0.966524	0.907371
H. h. duckei	Faro, PA	-1.9829	-56.7088	HHFA_AIBI_4	hher24	female	SRR10761204	37.6097	0.965089	0.91783
H. h. duckei	Faro, PA	-1.9829	-56.7088	HHFA_AIBI_5	hher25	female	SRR10761203	32.5551	0.96634	0.900747
H. h. duckei	Faro, PA	-1.9829	-56.7088	HHFA_AIBI_6	hher26	male	SRR10761202	33.0978	0.967127	0.906218
H. h. duckei	Faro, PA	-1.9829	-56.7088	HHFA_AIBI_7	hher27	female	SRR10761201	32.831	0.96581	0.901607
H. h. vereatta	Faro, PA	-1.9829	-56.7088	HHFA1	hher28	female	SRR10761200	38.5935	0.964622	0.910874
H. h. vereatta	Faro, PA	-1.9829	-56.7088	HHFA2	hher29	female	SRR10761199	36.2195	0.96659	0.900869
H. h. vereatta	Faro, PA	-1.9829	-56.7088	HHFA3	hher30	male	SRR10761198	33.1543	0.966502	0.909506
H. h. vereatta	Faro, PA	-1.9829	-56.7088	HHFA4	hher31	female	SRR10761173	33.2458	0.962986	0.893976
H. h. vereatta	Faro, PA	-1.9829	-56.7088	HHFA5	hher32	male	SRR10761172	36.3325	0.963086	0.914521
H. h. vereatta	Faro, PA	-1.9829	-56.7088	HHFA6	hher33	male	SRR10761171	62.6737	0.939986	0.941833
H. h. vereatta	Faro, PA	-1.9829	-56.7088	HHFA7	hher34	female	SRR10761170	38.6983	0.942832	0.897373
H. h. vereatta	Faro, PA	-1.9829	-56.7088	HHFA10	hher37	male	SRR10761169	35.9534	0.940315	0.896405
H. h. sheppardi	Presidsente Figueiredo, AM	-2.0358	-59.9998	HHPFCO 2	hher39	male	SRR10761168	32.2457	0.890441	0.828789
H. h. sheppardi	Presidsente Figueiredo, AM	-2.0358	-59.9998	HHPFCO 3	hher40	male	SRR10761167	37.8767	0.922112	0.847903
H. h. sheppardi	Presidsente Figueiredo, AM	-2.0358	-59.9998	HHPFCO 4	hher41	female	SRR10761166	35.3059	0.935709	0.771738
H. h. sheppardi	Presidsente Figueiredo, AM	-2.0358	-59.9998	HHPFCO 5	hher42	male	SRR10761165	45.9288	0.970058	0.881512
H. h. sheppardi	Presidsente Figueiredo, AM	-2.0358	-59.9998	HHPFI 1	hher43	female	SRR10761164	41.2762	0.970241	0.867421
H. h. sheppardi	Presidsente Figueiredo, AM	-2.0358	-59.9998	HHPFI 2	hher44	female	SRR10761162	40.9022	0.97008	0.86002
H. h. sheppardi	Presidsente Figueiredo, AM	-2.0358	-59.9998	HHPFI 3	hher45	male	SRR10761162	36.48	0.967774	0.861411
H. h. sheppardi	Presidsente Figueiredo, AM	-2.0358	-59.9998	HHPFCA 1	hher46	male	SRR10761161	41.4944	0.905621	0.85883
H. h. sheppardi	Presidsente Figueiredo, AM	-2.0358	-59.9998	HHPFCA 2	hher47	male	SRR10761161	65.0651	0.898833	0.8808
H. h. sheppardi	Presidsente Figueiredo, AM	-2.0358	-59.9998	HHPFCA 3	hher48	male	SRR10761158	41.7055	0.95018	0.85027
H. h. sheppardi	Presidsente Figueiredo, AM	-2.0358	-59.9998	HHPFCA 4	hher49	male	SRR10761157	42.1288	0.971404	0.872549
H. h. sheppardi	Presidsente Figueiredo, AM	-2.0358	-59.9998	HHPFCA 5	hher50	female	SRR10761156	41.931	0.971074	0.875534
H. h. sheppardi	Presidsente Figueiredo, AM	-2.0358	-59.9998	HHPFCO 6	hher51	female	SRR10761155	40.7108	0.972621	0.87163
H. h. sheppardi	Presidsente Figueiredo, AM	-2.0358	-59.9998	HHPFCO 7	hher52	female	SRR10761154	40.242	0.969351	0.83403
H. h. sheppardi	Presidsente Figueiredo, AM	-2.0358	-59.9998	HHPFCO 8	hher53	female	SRR10761153	40.3854	0.970418	0.868087
H. h. sheppardi	Presidsente Figueiredo, AM	-2.0358	-59.9998	HHPFCO 9	hher54	female	SRR10761151	39.2501	0.971908	0.869468
H. h. vereatta	Faro, PA	-1.9829	-56.7088	HHFA19	hher55d	female	TableS2	-	-	-
H. h. vereatta	Faro, PA	-1.9829	-56.7088	HHFA20	hher56d	female	TableS2	-	-	-
H. h. vereatta	Faro, PA	-1.9829	-56.7088	HHFA25	hher57d	female	TableS2	-	-	-
H. h. vereatta	Faro, PA	-1.9829	-56.7088	HHFA26	hher58d	female	TableS2	-	-	-
H. h. vereatta	Faro, PA	-1.9829	-56.7088	HHFA12	hher63	male	SRR10761150	36.8713	0.971119	0.888854
H. h. vereatta	Faro, PA	-1.9829	-56.7088	HHFA14	hher64	male	SRR10761196	33.6005	0.975703	0.904049
H. h. vereatta	Faro, PA	-1.9829	-56.7088	HHFA15	hher65	male	SRR10761195	34.7811	0.970919	0.862525
H. h. vereatta	Faro, PA	-1.9829	-56.7088	HHFA17	hher66	male	SRR10761194	36.6917	0.971	0.879828
H. h. vereatta	Faro, PA	-1.9829	-56.7088	HHFA21	hher67	male	SRR10761193	36.7518	0.972695	0.889395
H. h. vereatta	Faro, PA	-1.9829	-56.7088	HHFA22	hher68	male	SRR10761192	33.9881	0.973148	0.906597
H. h. vereatta	Faro, PA	-1.9829	-56.7088	HHFA23	hher69	male	SRR10761191	36.9664	0.971254	0.89194
H. h. vereatta	Faro, PA	-1.9829	-56.7088	HHFA24	hher70	male	SRR10761190	35.1563	0.975193	0.899805
H. h. vereatta	Faro, PA	-1.9829	-56.7088	HHFA27	hher71	male	SRR10761189	34.2631	0.970521	0.855038
H. h. vereatta	Faro, PA	-1.9829	-56.7088	HHFA30	hher72	male	SRR10761187	36.0115	0.974655	0.896433
H. h. curua	Salto Curua, PA	-8.7312	-54.9687	HHCU8	hher73	female	SRR10761186	36.1668	0.967001	0.761243
H. h. curua	Salto Curua, PA	-8.7312	-54.9687	HHCU9	hher74	female	SRR10761185	36.8789	0.965448	0.805742
H. h. curua	Salto Curua, PA	-8.7312	-54.9687	HHCU10	hher75	male	SRR10761184	33.9297	0.881017	0.810073
H. h. sabinae	Barcelos, AM	-0.9916	-62.9254	HHBAR2	hher76	female	SRR10761183	34.2226	0.958918	0.721149
H. h. sabinae	Barcelos, AM	-0.9916	-62.9254	HHBAR3	hher77	female	SRR10761182	35.1469	0.948408	0.642211
H. h. sabinae	Barcelos, AM	-0.9916	-62.9254	HHBAR4	hher78	male	SRR10761181	35.8001	0.959368	0.756269
H. h. hermathena	Maues, AM	-3.3836	-57.7186	HHMU1	hher79	male	SRR10761180	23.137	0.964282	0.655827
H. h. hermathena	Maues, AM	-3.3836	-57.7186	HHMU4	hher80	female	SRR10761179	46.6024	0.888737	0.771817
H. h. hermathena	Maues, AM	-3.3836	-57.7186	HHMU5	hher81	male	SRR10761178	56.9258	0.966869	0.870733
H. h. hermathena	Maues, AM	-3.3836	-57.7186	HHMU6	hher82	male	SRR10761176	23.5543	0.970244	0.698645
H. nattereri	Santa Teresa, ES	-19.9	-40.5533	HN_ID87	hnat55d	male	SRR10822686	39.9	0.971199	0.965645
H. nattereri	Santa Teresa, ES	-19.9	-40.5533	HN_ID88	hnat56d	male	SRR10822685	39.8	0.973238	0.96719
H. nattereri	Santa Teresa, ES	-19.9	-40.5533	HN_ID89	hnat57	male	SRR10822684	39.1	0.971414	0.964904
H. nattereri	Santa Teresa, ES	-19.9	-40.5533	HN_ID90	hnat58d	female	SRR10822687	39.1	0.965671	0.971025
H. nattereri	Santa Teresa, ES	-19.9	-40.5533	HN_ID91	hnat59d	female	SRR10822683	40.7	0.969845	0.963571
H. nattereri	Santa Teresa, ES	-19.9	-40.5533	HN_ID93	hnat60	male	SRR10822682	39.4	0.971333	0.964869
H. nattereri	Santa Teresa, ES	-19.9	-40.5533	HN_ID94	hnat61	male	SRR10822681	45.4	0.97106	0.968879
H. nattereri	Amargosa, BA	-13.02	-39.61	HN_ID95	hnat62	male	SRR10822680	62.4	0.946666	0.954261
a: Brazilian States of PA: Para; AM: Amazonas; ES: Espirito Santo; BA - Bahia
b: Mapped to H. hermathena or H. nattereri reference genomes
c: GQ: phred-scaled genotype qualities
d: Used in genome assemblies (See Table S2)

## Sheet: Table S2-GenomeSeqData
Table S2. Heliconius hermathenaand H. nattererigenome sequencing data. DNA from multiple individuals was pooled before library preparation to get enough DNA for all five libraries. All samples were sequenced on a HiSeq 4000 at the University of Chicago Functional Genomics Facility.
Species	Samplesa	SRA Accession	Typeb	Format	Insert Size	# Raw Read Pairs (millions)
H. h. vereatta	hher55-58	SRR10746202	PE	2 x 100 bp	250 bp	173.2
H. h. vereatta	hher55-58	SRR10746200	PE	2 x 100 bp	500 bp	101.5
H. h. vereatta	hher55-58	SRR10746201	MP	2 x 100 bp	2 kb	52.7
H. h. vereatta	hher55-58	SRR10746199	MP	2 x 100 bp	6 kb	48.6
H. h. vereatta	hher55-58	SRR10746203	MP	2 x 100 bp	15 kb	21.5
H. nattereri	hnat55,56,61,62	SRR10744656	PE	2 x 100 bp	250 bp	165.4
H. nattereri	hnat55,56,61,62	SRR10744654	PE	2 x 100 bp	500 bp	145.2
H. nattereri	hnat55,56,61,62	SRR10744655	MP	2 x 100 bp	2 kb	36.7
H. nattereri	hnat55,56,61,62	SRR10744653	MP	2 x 100 bp	6 kb	17.7
H. nattereri	hnat55,56,61,62	SRR10744657	MP	2 x 100 bp	15 kb	13.2
a: DNA from multiple samples was pooled before library construction
b: PE: paired-end; MP: mate pair

## Sheet: Table S3-mtDNAs
Table S3. Samples used for mitochondrial genome assemblies using NOVOplasty (Dierckxens et al., 2017, Nuc Acids Res). Samples in bold are the samples where the mitochondrial genome was already public and were used as seed sequences.
Species	Locality	Clade	NCBI Accession	Seed Used	Assembled Reads	Assembly Size (bp)	Coveragea
H. atthis	Ecuador	silvaniforms	SRR7702547	H. ismenius	81810	15374	537X
H. besckei	Brazil	silvaniforms	SRR3102061	H. hecalesia	31086	6371	736X
H. burneyi	Peru	basal	SRR3102340	H. melpomene	33270	15264	329X
H. charithonia	Puerto Rico	sara	SRR4032025	H. melpomene	77232	15247	512X
H. clysonymus	-	erato	NC_027516.1	-	-	15532	-
H. congener	Ecuador	sara	SRR3102172	H. melpomene	54620	15340	340X
H. cydno alithea	Ecuador	melpomene	SRR3101783	H. pachinus	38148	9560	602X
H. doris	Peru	basal	SRR3102339	H. melpomene	49292	15377	484X
H. eleuchia	Ecuador	sara	SRR3102171	H. melpomene	56372	15306	556X
H. elevatus	French Guiana	silvaniforms	ERR1143571	H. ismenius	82074	15354	539X
H. erato erato	French Guiana	erato	SRR4032084	H. clysonymus	60942	15296	398X
H. ethilla	Peru	silvaniforms	ERR1143576	H. ismenius	142820	15401	936X
H. hecale	-	silvaniforms	NC_024744.1	-	-	15569	-
H. hecalesia	Panama	erato	SRR4031998	H. clysonymus	113784	15267	745X
H. hermathena (hher01)	Brazil	erato	SRR10761220	H. hecalesia	35782	15341	352X
H. heurippa	Colombia	melpomene	ERR1143584	H. melpomene	47302	15341	308X
H. hewitsoni	Costa Rica	sara	SRR3102337	H. melpomene	49048	15344	483X
H. himera	Peru	erato	SRR6313531	H. melpomene	84096	15292	550X
H. hortense	El Salvador	erato	SRR4032054	H. clysonymus	97122	15276	635X
H. ismenius	-	silvaniforms	NC_026463.1	-	-	15577	-
H. melpomene aglaope	Peru	melpomene	ERR260294	H. melpomene	54270	15385	532X
H. m. amaryllis	Peru	melpomene	ERR260289	H. melpomene	54574	15395	535X
H. m. melpomene	-	melpomene	HE579083.1	-	-	15558	-
H. m. rosina	-	melpomene	KP100653.1	-	-	15558	-
H. nattereri (hnat62)	Brazil	silvaniforms	SRR10822680	H. ismenius	87164	15391	571X
H. numata	Brazil	silvaniforms	SRR3103852	H. ismenius	50066	13794	366X
H. pachinus	Costa Rica	melpomene	NC_024741.1	-	-	15600	-
H. pardalinus	Ecuador	silvaniforms	SRR7162658	H. hecalesia	51688	13697	377X
H. sapho	Ecuador	sara	SRR3103855	H. melpomene	58854	15367	578X
H. sara	-	erato	NC_026564.1	-	-	15603	-
H. telesiphe	Peru	erato	SRR4032081	H. ismenius	61972	14211	440X
H. timareta	Peru	melpomene	ERR260302	H. hecalesia	64204	15347	631X
H. wallacei	Peru	basal	SRR3102341	H. hecalesia	49700	15284	491X
H. demeter	Peru	sara	SRR8883893	H. clysonymus	151210	15248	763X
a: Physical coverage of final assembly by reads extracted from trimmed fastq files.

## Sheet: Table S4 - Other Species
Table S4. Sample information for other Heliconius species used in this study.
Taxon	Location	Latitude	Longitude	Accession
H. atthis	Ecuador	NA	NA	SRR7702544
H. atthis	Ecuador	NA	NA	SRR7702545
H. atthis	Ecuador	NA	NA	SRR7702546
H. atthis	Ecuador	NA	NA	SRR7702547
H. charithonia	Puerto Rico	18.2208	-66.5901	SRR4032026
H. charithonia	Puerto Rico	18.2208	-66.5901	SRR4032025
H. clysonymus	Ecuador	NA	NA	ERR1307123
H. cydno galanthus	Costa Rica	10.16	-84.11	SRR1057584
H. cydno galanthus	Costa Rica	9.4	-83.2	SRR1057585
H. cydno galanthus	Costa Rica	10.26	-83.59	SRR1057586
H. cydno galanthus	Costa Rica	9.43	-83	SRR1057587
H. demeter	Peru	NA	NA	SRR8883893
H. e. demophoon	Gamboa, Panama	9.1167	-79.7	SRR4032093
H. e. demophoon	Gamboa, Panama	9.1167	-79.7	SRR4032094
H. e. demophoon	Gamboa, Panama	9.1167	-79.7	SRR4032095
H. e. demophoon	Gamboa, Panama	9.1167	-79.7	SRR4032096
H. e. favorinus	Peru	-6.4833	-76.3667	SRR6313537
H. e. favorinus	Peru	-6.4833	-76.3667	SRR6313538
H. e. favorinus	Peru	-6.4833	-76.3667	SRR6313539
H. e. favorinus	Peru	-6.4833	-76.3667	SRR6313540
H. e. hydara	Lago Bayano, Panama	9.15	-78.76	SRR4032101
H. e. hydara	Lago Bayano, Panama	9.15	-78.76	SRR4032102
H. e. hydara	Lago Bayano, Panama	9.15	-78.76	SRR4032103
H. e. hydara	Kaw, French Guiana	4.5146	-52.0666	SRR4032061
H. e. hydara	Kaw, French Guiana	4.5146	-52.0666	SRR4032068
H. e. hydara	Kaw, French Guiana	4.5146	-52.0666	SRR4032074
H. e. hydara	Kaw, French Guiana	4.5146	-52.0666	SRR4032076
H. e. hydara	Kaw, French Guiana	4.5146	-52.0666	SRR4032077
H. e. hydara	Kaw, French Guiana	4.5146	-52.0666	SRR4032087
H. e. notabilis	Ecuador	-1.9125	-78.1703	SRR4032097
H. e. notabilis	Ecuador	-1.46	-78.09	SRR4032092
H. e. notabilis	Ecuador	-1.46	-78.09	SRR4032091
H. e. notabilis	Ecuador	-1.46	-78.09	SRR4032090
H. e. phyllis	Bolivia	-5.8128	-35.2551	SRR4032006
H. e. phyllis	Bolivia	-5.8128	-35.2551	SRR4032004
H. e. phyllis	Bolivia	-5.8128	-35.2551	SRR4032003
H. e. phyllis	Bolivia	-5.8128	-35.2551	SRR4032007
H. hecalesia	Panama	NA	NA	SRR4031998
H. hortense	El Salvador	NA	NA	SRR4032054
H. m. amaryllis	Peru	5.6756	-77.6747	ERR260289
H. m. amaryllis	Peru	6.4685	-76.3533	ERR260288
H. m. amaryllis	Peru	6.096	-76.9774	ERR260287
H. m. melpomene	French Guiana	4.9632	-52.42	ERR260281
H. m. melpomene	French Guiana	4.9632	-52.42	ERR260282
H. m. melpomene	French Guiana	4.9632	-52.42	ERR260283
H. m. melpomene	French Guiana	4.9632	-52.42	ERR260284
H. m. melpomene	Panama	8.6136	-78.1398	ERR260285
H. m. melpomene	Panama	8.2797	-77.8098	ERR260286
H. m. nanna	Brazil	-5.8128	-35.2551	SRR3101792
H. m. nanna	Brazil	-5.8128	-35.2551	SRR3101791
H. m. nanna	Brazil	-5.8128	-35.2551	SRR3101790
H. m. nanna	Brazil	-5.8128	-35.2551	SRR3101794
H. m. rosina	Costa Rica	9.43	-83.3	SRR1057594
H. m. rosina	Costa Rica	9.52	-83	SRR1057597
H. m. rosina	Costa Rica	9.24	-84.1	SRR1057598
H. m. rosina	Costa Rica	9.43	-83.3	SRR1057599
H. m. rosina	Costa Rica	10.26	-83.59	SRR1057600
H. m. rosina	Costa Rica	9.24	-84.1	SRR1057601
H. m. rosina	Costa Rica	10.26	-83.59	SRR1057602
H. pardalinus	Ecuador	NA	NA	SRR7162645
H. pardalinus	Ecuador	NA	NA	SRR7162646
H. pardalinus	Ecuador	NA	NA	SRR7162653
H. pardalinus	Ecuador	NA	NA	SRR7162654
H. pardalinus	Ecuador	NA	NA	SRR7162657
H. pardalinus	Ecuador	NA	NA	SRR7162658
H. sara	Suriname	NA	NA	SRR4032064
H. sara	Panama	NA	NA	SRR4032098
H. sara	Panama	NA	NA	SRR4032099
H. telesiphe	Peru	NA	NA	SRR4032081
H. telesiphe	Peru	NA	NA	SRR4032080

## Sheet: Table S5-Diversity
Table S5. Summary statistics of nucleotide diversity per site (pi) and Tajima’s D calculated in 100 kb genome-wide. All SNP calls were made relative to the closest available reference genome (H. melpomene v2.5, H. nattereri, H. hermathena, or H. erato demophoon v1).
Species	Subspecies	From	Pi (100 kb)a	S.E. (pi)b	Ne (millions)c	Tajima’s D	S.E. (D)
H. melpomene	all	-	0.0197271	0.000128041	1.70062	-0.286618	0.0070994
	amaryllis	Peru	0.0185935	0.000144647	1.60289	-0.147842	0.00453088
	melpomene	Panama	0.0112793	8.53195e-05	0.97235	0.297528	0.00472297
	melpomene	French Guiana	0.0150689	0.000119123	1.29904	0.254795	0.00490697
	nanna	Brazil	0.00379543	3.23447e-05	0.327192	0.0593011	0.00641144
	rosina	Costa Rica	0.0151365	0.00012129	1.30487	0.317366	0.00625167
H. nattereri	all	-	0.00715122	6.10364e-05	0.616484	0.324386	0.01
	north	Amargosa, BA - Brazil	0.0076001	8.54579e-05	0.655181	-	-
	south	Santa Teresa, ES - Brazil	0.00585572	5.53987e-05	0.504804	0.82178	0.012
H. hermathena	all	-	0.00469255	3.55176e-05	0.40453	1.65435	0.00745244
	curua	Salto Curua, PA - Brazil	0.00143273	1.57195e-05	0.123511	0.07076	0.0085161
	duckei	Faro, PA - Brazil	0.00250283	2.24357e-05	0.215761	0.622784	0.0105521
	hermathena	Maues, AM - Brazil	0.00133559	1.49035e-05	0.115137	0.108692	0.0112078
	hermathena	Santarem, PA - Brazil	0.00106368	1.26142e-05	0.0916967	-0.0848708	0.0157396
	sabinae	Barcelos, AM - Brazil	0.00265248	2.24713e-05	0.228662	0.390782	0.00700395
	sheppardi	Manaus, AM - Brazil	0.00241391	2.30391e-05	0.208096	0.827924	0.0147943
	sheppardi	Presidente Figueiredo, PA - Brazil	0.00362077	2.93085e-05	0.312135	1.08017	0.00891326
	vereatta	Faro, PA, - Brazil	0.00218767	1.9486e-05	0.188592	0.816842	0.0125119
H. erato	all	-	0.0251184	0.00010801	2.16538	-0.897333	0.00569306
	demophoon	Panama	0.0177335	8.20544e-05	1.52875	0.187496	0.00343841
	favorinus	Peru	0.0214828	0.000104527	1.85197	0.355464	0.00349145
	hydara	French Guiana	0.0187922	8.58491e-05	1.62002	0.21247	0.00336942
	notabilis	Colombia	0.0247377	0.000116096	2.13256	-0.12899	0.00403386
	phyllis	Bolivia	0.0274629	0.000122715	2.36749	-0.250983	0.00405417
H. charithonia	-	Puerto Rico	0.00142617	1.74e-05	0.122945	-	-
a: mean nucleotide diversity per site
b: S.E.: standard error
c: See main text. Ne: effective population size, calculated using mean pi estimates, mutation rate (mu) estimate of 2.9e-9 per bp per generation, and the neutral relationship pi = 4*Ne*mu

## Sheet: Table S6-HnatMutationLoad
Table S6. Numbers of substitutions in Heliconius nattereri and relatives.
	H. nattereri	H. pardalinus	H. melpomene (French Guiana)	H. melpomene (Panama)
neutral	1073412	465475	1236208	580779
deleterious	86691	29322	25708	2248

## Sheet: Table S7-HherMutationLoad
Table S7. Numbers of substitutions in Heliconius hermathena and relatives.
	H. erato hydara (French Guiana)	H. hermathena
neutral	402519	3464675
deleterious	2922	88951

## Sheet: Table S8-HherFst
Table S8. Whole genome mean FST and 95% empirical confidence interval between H. hermathena populations, calculated in 10 kb non-overlapping windows relative to the H. hermathena genome.
	Barcelos	Maues	Salto Curua	Faro	Manaus	Presidente Figueiredo
Maues	0.50 (0.12 - 0.88)	-	-	-	-	-
Salto Curua	0.47 (0.08 - 0.88)	0.38 (0.00 - 0.90)	-	-	-	-
Faro	0.35 (0.05 - 0.73)	0.38 (0.06 - 0.76)	0.38 (0.05 - 0.77)	-	-	-
Manaus	0.25 (0.00 - 0.63)	0.38 (0.07 - 0.75)	0.36 (0.04 - 0.75)	0.30 (0.08 - 0.60)	-	-
P. Figueiredo	0.21 (0.00 - 0.52)	0.34 (0.09 - 0.66)	0.32 (0.00 - 0.89)	0.27 (0.08 - 0.54)	0.14 (0.01 - 0.35)	-
Santarém	0.57 (0.19 - 0.89)	0.23 (0.00 - 0.68)	0.43 (0.00 - 0.89)	0.40 (0.10 - 0.75)	0.42 (0.12 - 0.77)	0.38 (0.14 - 0.68)

## Sheet: Table S9-HeraFst
Table S9. Whole genome mean FST and 95% empirical confidence interval between H. erato populations, calculated in non-overlapping 10 kb windows relative to the H. erato demophoon genome.
	Lago Bayano, Panama	Gamboa, Panama	Ecuador	Peru
Bolivia	0.07 (0.00 - 0.16)	0.08 (0.00 - 0.27)	0.04 (0.00 - 0.16)	0.03 (0.00 - 0.12)
Peru	0.05 (0.00 - 0.19)	0.07 (0.00 - 0.22)	0.03 (0.00 - 0.13)	-
Ecuador	0.07 (0.00 - 0.27)	0.08 (0.00 - 0.27)	-	-
Gamboa, Panama	0.02 (0.00 - 0.09)	-	-	-

## Sheet: Table S10-HmelFst
Table S10. Whole genome mean FST and 95% empirical confidence interval between H. melpomene populations, calculated in 10 kb non-overlapping windows relative to the H. melpomene v2.5 genome.
	Brazil	Peru	Panama	French Guiana
Costa Rica	0.50 (0.30 - 0.81)	0.32 (0.12 - 0.67)	0.06 (0.00 - 0.24)	0.35 (0.16-0.67)
French Guiana	0.47 (0.22 - 0.81)	0.21 (0.01 - 0.63)	0.33 (0.09 - 0.70)	-
Panama	0.58 (0.35 - 0.87)	0.19 (0.02 - 0.64)	-	-
Peru	0.45 (0.23 - 0.79)	-	-	-

[truncated: 2 more sheets: Table S11-HherMtDNADivergence, Table S12-Dstats]
